# Supplementary material for: Delftia acidovorans secretes substances that inhibit the growth of Staphylococcus epidermidis through TCA cycle-triggered ROS production
Source: PLoS One. 2021 Jul 2;16(7):e0253618. doi: 10.1371/journal.pone.0253618 (PMC8253425; doi:10.1371/journal.pone.0253618)
Supplement: S1 Dataset — (XLSX) [file pone.0253618.s002.xlsx]

## Sheet: Fig. 1A
Figure 1A 2020 Aug.21 Ohkubo
12h
	Average
		Control	20% Sup.
	S. epidermidis NBRC100911	0.142	0.0666667
	S. aureus NBRC100910	0.262	0.235667
	Data
		Control	20% Sup.
	Befer heat treatment	0.146	0.069
		0.143	0.065
		0.137	0.066
	Before heat treatment	0.267	0.24
		0.261	0.239
		0.258	0.228
	SD
		Control	20% Sup
	S. epidermidis NBRC100911	0.00458258	0.00208167
	S. aureus NBRC100910	0.00458258	0.00665833

## Sheet: Fig. 1B 
Figure 1B 2020 Sep.2 Ohkubo
18h	Average
		Control	20% Sup.
	S. epidermidis NBRC100911	0.152	0.066
	S. aureus NBRC100910	0.242333	0.211333
	Data
		NB	20% Sup.
	Befer heat treatment	0.152	0.065
		0.155	0.065
		0.149	0.068
	After heat treatment	0.131	0
		0.14	0
		0.138	0
	Before heat treatment	0.254	0.223
		0.238	0.207
		0.235	0.204
	After heat treatment	0.239	0.196
		0.243	0.211
		0.238	0.218
	SD
		NB	20% Sup.
	S. epidermidis NBRC100911	0.003	0.00173205
	S. aureus NBRC100910	0.0102144	0.0102144

## Sheet: Fig.2A (S. epidermidis)
Figure 2a(S. epi) 2020 jul.15 Ohkubo
12h		Average
S. epidermidis NBRC100911			0	0.05	0.1	0.15	0.2
		D. acidovorans heat treated CS	0.161333	0.112667	0.0763333	0.0706667	0.0646667
		data
			0	0.05	0.1	0.15	0.2
		D. acidovorans heat treated CS	0.157	0.105	0.077	0.072	0.064
			0.165	0.114	0.072	0.073	0.064
			0.162	0.119	0.08	0.067	0.066
		SD
			0	0.05	0.1	0.15	0.2
		D. acidovorans heat treated CS	0.00404145	0.0070946	0.00404145	0.00321455	0.0011547

## Sheet: Fig. 2A(S. aureus)
Figure 2a(S. aur) 2020 jul.17 Ohkubo
12h		Average
S. aureus NBRC100910			0	0.05	0.1	0.15	0.2
		D. acidovorans heat treated CS	0.269667	0.266667	0.274333	0.249	0.253667
		Data
			0	0.05	0.1	0.15	0.2
		D. acidovorans heat treated CS	0.265	0.259	0.274	0.254	0.27
			0.281	0.267	0.269	0.252	0.248
			0.263	0.274	0.28	0.241	0.243
		SD
			0	0.05	0.1	0.15	0.2
		D. acidovorans heat treated CS	0.00986577	0.00750555	0.00550757	0.007	0.0143643

## Sheet: Fig. 2B
Figure 2b 2020 jul.28 Ohkubo
18h		Average
		D. acidovorans heat treated CS (%)	0	5	10	15	20
		S. epidermidis NBRC100911	0.167333	0.0306667	0.0286667	0.0123333	0.00966667
		S. aureus NBRC100910	0.242	0.235333	0.237333	0.232333	0.226333
		Data
		D. acidovorans heat treated CS (%)	0	5	10	15	20
		S. epidermidis NBRC100911	0.168	0.034	0.03	0.012	0.011
			0.167	0.029	0.03	0.014	0.008
			0.167	0.029	0.026	0.011	0.01
		S. aureus NBRC100910	0.232	0.223	0.232	0.228	0.224
			0.244	0.236	0.233	0.231	0.222
			0.25	0.247	0.247	0.238	0.233
		SD
		D. acidovorans heat treated CS (%)	0	5	10	15	20
		S. epidermidis NBRC100911	0.00057735	0.00288675	0.0023094	0.00152753	0.00152753
		S. aureus NBRC100910	0.00916515	0.0120139	0.0083865	0.0051316	0.00585947

## Sheet: Fig. 3A
Figure 3 2020 Sep.1 Ohkubo
		NB 20%			D. acidovorans Sup. 20%			NB＋GM10μg/mL					NB 20%			D. acidovorans Sup. 20%			NB＋GM10μg/mL				Average
	0h	N1	N2	N3	N1	N2	N3	N1	N2	N3		0h	N1	N2	N3	N1	N2	N3	N1	N2	N3		Control	+Heat-treated CS	NB＋GM10μg/mL
	10^0											10^0										0	5.1949	4.97458	4.61806
	10^1							140	116	281		10^1							4.14613	4.06446	4.44871	3	5.03116	5.13188	0
	10^2	190	113	179	105	85	94	38	33	57		10^2	5.27875	5.05308	5.25285	5.02119	4.92942	4.97313	4.57978	4.51851	4.75587	6	4.64564	5.17177	0
	10^3	36	8	17	11	23	30	4	2	8		10^3	5.5563	4.90309	5.23045	5.04139	5.36173	5.47712	4.60206	4.30103	4.90309
													NB 20%			D. acidovorans Sup. 20%			NB＋GM10μg/mL				SD
	3h											3h	N1	N2	N3	N1	N2	N3	N1	N2	N3		Control	+Heat-treated CS	NB＋GM10μg/mL
	10^0							0	0	0		10^0							0	0	0	0	0.123498	0.0459024	0.123222
	10^1							0	0	0		10^1										3	0.068209	0.0952395	0
	10^2	127	105	93	109	135	169	0	0	0		10^2	5.1038	5.02119	4.96848	5.03743	5.13033	5.22789				6	0.038028	0.056497	0
	10^3	13	12	9	17	23	9					10^3	5.11394	5.07918	4.95424	5.23045	5.36173	4.95424
	10^4
													NB 20%			D. acidovorans Sup. 20%			NB＋GM10μg/mL
	6h											6h	N1	N2	N3	N1	N2	N3	N1	N2	N3
	10^0							0	0	0		10^0							0	0	0
	10^1	280	260	299								10^1
	10^2	40	47	46	128	163	157					10^2	4.60206	4.6721	4.66276	5.10721	5.21219	5.1959
	10^3	5	10	10	17	18	3					10^3	4.69897	5	5	5.23045	5.25527	4.47712
	10^4				4	2	0					10^4

## Sheet: Fig. 3B
Figure 3 2020 Oct.6 Ohkubo
		NB 20%			D. acidovorans Sup. 20%			NB＋GM10μg/mL					NB 20%			D. acidovorans Sup. 20%			NB＋GM10μg/mL				Average
	0h	N1	N2	N3	N1	N2	N3	N1	N2	N3		0h	N1	N2	N3	N1	N2	N3	N1	N2	N3		Control	+Heat-treated CS	NB＋GM10μg/mL
	10^0											10^0										0	4.63192	4.61501	4.69823
	10^1	410			397			140	116	281		10^1										3	4.03744	4.65174	0
	10^2	38	45	46		43	41	54	47	49		10^2	4.57978	4.65321	4.66276	#NUM!	4.63347	4.61278	4.73239	4.6721	4.6902	6	3.50056	4.5993	0
	10^3	5	6	3		2	4	10	7	5		10^3	4.69897	4.77815	4.47712	#NUM!	4.30103	4.60206	5	4.8451	4.69897
													NB 20%			D. acidovorans Sup. 20%			NB＋GM10μg/mL				SD
	3h											3h	N1	N2	N3	N1	N2	N3	N1	N2	N3		Control	+Heat-treated CS	NB＋GM10μg/mL
	10^0							0	0	0		10^0							0	0	0	0	0.0454013	0.0174462	0.202431
	10^1	118	112	98	300	346	184	0	0	0		10^1	4.07188	4.04922	3.99123	4.47712	4.53908	4.26482				3	0.0415975	0.043686	0
	10^2	13	6	9	44	50	41	0	0	0		10^2	4.11394	3.77815	3.95424	4.64345	4.69897	4.61278				6	0.13743	0.0597716	0
	10^3	1	1	1	7	6	2					10^3	4	4	4	4.8451	4.77815	4.30103
	10^4																				#NUM!
													NB 20%			D. acidovorans Sup. 20%			NB＋GM10μg/mL
	6h											6h	N1	N2	N3	N1	N2	N3	N1	N2	N3
	10^0							0	0	0		10^0							0	0	0
	10^1	22	37	39	287	326	305					10^1	3.34242	3.5682	3.59106	4.45788	4.51322	4.4843
	10^2	4	3	0	46	39	35					10^2				4.66276	4.59106	4.54407
	10^3	1	1	0		2	5					10^3
	10^4											10^4

## Sheet: Fig. 4C (37˚C)
Figure 4C (37 ˚C) 2020 Oct.3 Ohkubo
12h		Average
S. epidermidis NBRC100911		Malonic Acid (mM)	Control	1	2	4	8
		Medium	0.143667	0.126	0.111333	0.0686667	0.0103333
		D. acidovorans heat treated CS 15%	0.0423333	0.0433333	0.068	0.101	0.048
		Data
		Malonic Acid (mM)	Control	1	2	4	8
		Medium	0.146	0.127	0.108	0.079	0.01
			0.141	0.123	0.11	0.061	0.011
			0.144	0.128	0.116	0.066	0.01
		D. acidovorans heat-treated CS 15%	0.043	0.044	0.063	0.098	0.044
		D. acidovorans heat treated CS 15%	0.042	0.043	0.073	0.101	0.049
		D. acidovorans heat treated CS 15%	0.042	0.043	0.068	0.104	0.051
		SD
		Malonic Acid (mM)	Control	1	2	4	8
		Medium	0.00251661	0.00264575	0.00416333	0.00929157	0.00057735
		D. acidovorans heat treated CS 15%	0.00057735	0.00057735	0.005	0.003	0.00360555

## Sheet: Fig. 4C(32 ˚C)
Figure 4c(37 ˚C) 2020 Aug. 1 Ohkubo
18h	Average
S. epidermidis NBRC100911	Malonic Acid (mM)	Control	1	2	4	8
	Medium	0.159333	0.172667	0.162333	0.0983333	0.0213333
	D. acidovorans heat treated CS 15%	0.0193333	0	0.00533333	0.118	0.053
	Data
	Malonic Acid (mM)	Control	1	2	4	8
	Medium	0.169	0.179	0.18	0.122	0.018
		0.158	0.169	0.17	0.094	0.024
		0.151	0.17	0.137	0.079	0.022
	D. acidovorans heat-treated CS 15%	0.027	0	0.007	0.118	0.046
	D. acidovorans heat treated CS 15%	0.013	0	0.007	0.115	0.046
	D. acidovorans heat treated CS 15%	0.018	0	0.002	0.121	0.067
	SD
	Malonic Acid (mM)	Control	1	2	4	8
	Medium	0.00907377	0.00550757	0.0225019	0.0218251	0.00305505
	D. acidovorans heat treated CS 15%	0.0070946	0	0.00288675	0.003	0.0121244

## Sheet: Fig. 5A
Fig. 5A 2020 Sep.2 Ohkubo
Measurement count: 1 Ex: 485 Em: 538 Scaling Factor : 0.339/0.359
Background
Control	10%	15%	20%	25%
1.88359	2.38931	2.23461	2.28173	2.18271
Data	Control	10%	15%	20%	25%	Menadione
	4.54191	5.86802	7.1577	7.21848	8.1141	10.3113
	4.42923	5.89285	7.5719	7.29113	7.79731	11.8639
	4.46917	6.60601	6.58083	7.22353	8.53895	11.3672
Subtracting Background
	2.65832	3.47871	4.92309	4.93675	5.93139	8.42771
	2.54564	3.50354	5.33729	5.0094	5.6146	9.98033
	2.58558	4.2167	4.34622	4.9418	6.35624	9.48363
average	2.59651
	Fold Change
	1	1.33976	1.89604	1.9013	2.28437	3.24578
	1	1.34933	2.05556	1.92928	2.16236	3.84374
	1	1.62399	1.67387	1.90325	2.44799	3.65245
	Control	10%	15%	20%	25%	Menadione
average	1	1.43769	1.87516	1.91127	2.29824	3.58066
stdev		0.161407	0.191701	0.0156226	0.143319	0.305378

[truncated: 8 more sheets: Fig. 5B, Fig. 5C, Fig. 5D, Fig. 6A, Fig. 6B, Supplementary Figure 1, Supplementary Figure 2A, Supplementary Figure 2B]
